# Supplementary material for: Oral Health Status, Oral Hygiene, and Behavioural Factors Among Disadvantaged Children: A Cross-Sectional Comparison Between the Peruvian Amazon and Valencia, Spain
Source: Dent J (Basel). 2026 Jul 21;14(7):459. doi: 10.3390/dj14070459 (PMC13407464; doi:10.3390/dj14070459)
Supplement: Supplementary file 1 [file dentistry-14-00459-s001.zip]

Archive with 1 entries (1 files):
- dentistry-4413464-supplementary.pdf
